# Supplementary material for: Hospital Admissions Due to Ischemic Heart Diseases and Prescriptions of Cardiovascular Diseases Medications in England and Wales in the Past Two Decades
Source: Int J Environ Res Public Health. 2021 Jul 1;18(13):7041. doi: 10.3390/ijerph18137041 (PMC8297245; doi:10.3390/ijerph18137041)
Supplement: Supplementary file 1 [file ijerph-18-07041-s001.zip]

Archive with 1 entries (1 files):
- ijerph-1273999-supplementary.pdf
